# Supplementary material for: IL-25 and IL-33 Contribute to Development of Eosinophilic Airway Inflammation in Epicutaneously Antigen-Sensitized Mice
Source: PLoS One. 2015 Jul 31;10(7):e0134226. doi: 10.1371/journal.pone.0134226 (PMC4521793; doi:10.1371/journal.pone.0134226)
Supplement: S1 Table — (XLSX) [file pone.0134226.s001.xlsx]

## Sheet: S1 Table
Figure. 1A
IL-25 mRNA expression												TTEST
Strain	Stripping	Patch	#1	#2	#3	#4	#5	Average	SD	SE	vs without stripping	vs Wild-type
WT	-	-	11.3812	27.9105	6.01852	30.7766		19.0217	12.1744	3.84988
	+	-	12.4618	3.47229	1.77493	5.37157		5.77014	4.69676	1.48525	0.114365
	-	PBS	12.636	24.748	34.9425	13.0319	26.8345	22.4386	9.56008	3.02316
	+	PBS	13.8718	4.1949	6.01945	30.2265	0	10.8625	11.9366	3.77468	0.130791
	-	OVA	1.67237	9.47463	39.8573	27.3165	18.5327	19.3707	14.9558	4.72944
	+	OVA	4.7671	6.79236	6.12094	0	7.59793	5.05567	3.01069	0.952064	0.0986695
IL-25-/-	-	-	5.10349	7.32315	0	5.90633		4.58324	3.19032	1.00887		0.0949106
	+	-	0	0	0	0		0	0	0	0.063882	0.0911042
	-	PBS	3.82338	0	0	0		0.955844	1.91169	0.604529		0.00628616
	+	PBS	0	0	0	0		0	0	0	0.391002	0.111593
	-	OVA	0	0	2.73961	0	1.13218	0.774358	1.20303	0.380432		0.0495416
	+	OVA	0	0	0	0	0	0	0	0	0.223473	0.0198627
IL-33 mRNA expression												TTEST
Strain	Stripping	Patch	#1	#2	#3	#4	#5	Average	SD	SE	vs without stripping	vs Wild-type
WT	-	-	110.643	139.034	145.411	150.025		136.278	17.6745	5.58916
	+	-	1028.48	1951.1	1509.61	1394.77	216.632	1220.12	650.453	205.691	0.0203326
	-	PBS	247.994	641.91	617.725	180.062		421.923	241.854	76.4811
	+	PBS	1423.23	668.827	932.83	1098.64	1325.57	1089.82	303.602	96.0075	0.00793932
	-	OVA	990.196	474.663	836.131	899.883	384.047	716.984	270.12	85.4194
	+	OVA	1593.66	934.081	1556.85	1027.22	1891.73	1400.71	406.186	128.447	0.0166387
IL-33-/-	-	-	61.5569	50.3383	56.1283	92.7537		65.1943	18.9354	5.98789		0.00155486
	+	-	59.8356	70.3069	57.3623	100.084		71.8971	19.6109	6.2015	0.640379	0.0168146
	-	PBS	53.9606	42.2312	66.1822	17.56	8.53	37.6928	24.2522	7.66923		0.0495893
	+	PBS	97.883	121.48	72.3601	102.606		98.5825	20.237	6.3995	0.00459827	0.00181233
	-	OVA	55.2185	39.4306	61.7934			52.1475	11.4933	3.63451		0.00525188
	+	OVA	81.449	100.57	75.7012	45.8945		75.9036	22.655	7.16415	0.135214	0.00183698
