# Supplementary material for: IL-25 and IL-33 Contribute to Development of Eosinophilic Airway Inflammation in Epicutaneously Antigen-Sensitized Mice
Source: PLoS One. 2015 Jul 31;10(7):e0134226. doi: 10.1371/journal.pone.0134226 (PMC4521793; doi:10.1371/journal.pone.0134226)
Supplement: S2 Table — (XLSX) [file pone.0134226.s002.xlsx]

## Sheet: S2 Table
Figure. 1B
IL-25 mRNA expression																													TTEST
Strain	Treatment	#1	#2	#3	#4	#5	#6	#7	#8	#9	#10	#11	#12	#13	#14	#15	#16	#17	#18	#19	#20	#21	#22	#23	#24	Average	SD	SE	vs PBS	vs Wild-type
WT	PBS	11.5783	0	25.0959	15.3943	6.13051	7.05776	25.3929	13.26																	12.9887	8.938	2.82644
	OVA	95.1989	36.7762	17.4468	42.7857	132.375	17.4626	50.9909	7.18316	26.4881	37.0188	90.968	14.3622	0	65.8233	896.884	10.8302	10.1437	407.562	99.8447	69.4296	752.551	0	107.676	3.84646	124.735	232.001	51.877	0.0273792
IL-33 mRNA expression
WT	PBS	3667.57	2591.36	3660.53	1840.39	1608.23	1910.33	1877.94	2303.91																	2432.53	818.136	258.717
	OVA	4039.43	3331.12	7669.01	4787.97	5271.01	4033.55	5012.29	3578.4	5282.22	4051.84	5723.8	3813.73	3896.97	3179.72	2242.79	3548.81	2492.94	5451.33	4241.29	1335.58	2620.77	1308.96	2871.57	1798.62	3815.99	1503.1	336.103	0.00330064
