# Supplementary material for: IL-25 and IL-33 Contribute to Development of Eosinophilic Airway Inflammation in Epicutaneously Antigen-Sensitized Mice
Source: PLoS One. 2015 Jul 31;10(7):e0134226. doi: 10.1371/journal.pone.0134226 (PMC4521793; doi:10.1371/journal.pone.0134226)
Supplement: S3 Table — (XLSX) [file pone.0134226.s003.xlsx]

## Sheet: S3 Table
Figure. 2A IL-25KO
IL-4																TTEST
Strain	Treatment	#1	#2	#3	#4	#5	#6	#7	#8	#9	#10	#11	Average	SD	SE	vs PBS	vs Wild-type
WT	PBS	1.535	1.765	1.843	2.475	2.315	0.827	3.614	2.419	2.685	3.762		2.324	0.900712	0.28483
	OVA	4.32	57.997	3.887	2.555	10.2	240	114.9	41.729	276.236	124.35		87.6174	100.583	22.491	0.0251419
IL-25-/-	PBS	1.688	1.611	1.458	1.164	0.467	1.803	1.843	1.56	4.32	3.16		1.9074	1.07965	0.325526		0.36157
	OVA	14.299	11.931	21.063	7.176	21.12	7.54	240.01	147.13	74.29	173.25	112.25	75.4599	81.299	18.179	0.0133311	0.765678
IL-5
WT	PBS	3.65	2.103	1.851	0.879	1.084	3.959	2.526	3.959	2.686	5.325		2.8022	1.41004	0.445895
	OVA	4.612	14.236	4.358	16.052	1.084	6.257	207.9	130.5	85.38	109.15		57.9529	71.8112	16.0575	0.0380785
IL-25-/-	PBS	1.979	2.668	2.222	0.988	0.51	1.209	1.422	4.365	2.346	1.245		1.8954	1.09917	0.331411		0.127161
	OVA	13.022	5.741	9.88	12.209	107.085	55.363	134.377	36.621	11.215	122.34	25.68	48.503	49.2485	11.0123	0.0105339	0.732237
IL-13
WT	PBS	9.031	7.571	5.829	15.439	0	0	63.09	12.124	11.25	26.25		15.0584	18.5191	5.85627
	OVA	132.62	975.658	127.437	1098.27	14.733	330.21	1507	452.24	1905.24	242.5		678.591	654.951	146.452	0.0107672
IL-25-/-	PBS	4.804	0	6.081	0	3.16	4.25	103.13	0	0	163.56		28.4985	57.1102	17.2194		0.493898
	OVA	420.422	382.501	658.487	195.728	600.2	236.28	2414	565	465	567.5	2606.24	828.305	845.071	188.964	0.0105459	0.653712
IL-17
WT	PBS	4.528	6.357	3.741	12.046	2.984	15.246	0	0	2.586	8.95		5.6438	5.05113	1.59731
	OVA	15.678	13.675	3.511	12.235	6.53	89.56	107.128	125.819	163.331	185.68		72.3147	70.5732	15.7807	0.0152848
IL-25-/-	PBS	4.933	1.838	1.838	4.2688	1.859	18.394	3.567	10.245	8.256	15.685		7.08838	5.96771	1.79933		0.566477
	OVA	3.359	6.271	12.549	3.133	10.56	2.125	177.969	97.216	92.467	49.36	86.25	49.2054	57.6633	12.8939	0.0362634	0.425015
