# Supplementary material for: IL-25 and IL-33 Contribute to Development of Eosinophilic Airway Inflammation in Epicutaneously Antigen-Sensitized Mice
Source: PLoS One. 2015 Jul 31;10(7):e0134226. doi: 10.1371/journal.pone.0134226 (PMC4521793; doi:10.1371/journal.pone.0134226)
Supplement: S4 Table — (XLSX) [file pone.0134226.s004.xlsx]

## Sheet: S4 Table
Figure. 2B IL-33KO
IL-4																												TTEST
Strain	Treatment	#1	#2	#3	#4	#5	#6	#7	#8	#9	#10	#11	#12	#13	#14	#15	#16	#17	#18	#19	#20	#21	#22	#23	Average	SD	SE	vs PBS	vs Wild-type
WT	PBS	1.512	1.336	1.688	1.688	1.512	2.434	2.434	2.215	3.993	0.827	3.614	2.419	0.827											2.03838	0.958302	0.303042
	OVA	2.564	3.266	2.915	1.863	2.915	2.039	2.214	3.688	5.863	2.564	5.839	7.265	11.006	4.811	240.001	114.928	41.729	257.452	57.289					40.5374	78.6073	17.5771	0.0467915
IL-33-/-	PBS	2.039	2.039	1.336	1.512	3.235	3.993	1.164	0.467	1.164	1.803	1.487	1.164	2.721											1.85569	0.965109	0.290991		0.63255
	OVA	6.478	1.688	2.389	3.266	4.86	3.09	4.504	3.619	9.039	2.389	3.619	2.564	7.431	10.627	8.106	5.538	47.478	144.413	43.538	71.089	69.507	87.132	240.001	34.0159	57.9846	12.9657	0.0143197	0.765811
IL-5
WT	PBS	1.883	1.411	1.983	2.505	2.187	15.538	3.959	1.782	10.222	3.959	16.13	1.262	2.169											4.99923	5.34277	1.68953
	OVA	1.785	2.949	1.785	4.156	3.417	3.417	21.895	30.239	46.71	42.008	107.911	140.056	186	29.329	20.649	60.487	121.37	10.121	8.246					44.3437	54.6392	12.2177	0.00580931
IL-33-/-	PBS	4.03	4.284	1.595	3.537	0.988	2.213	0.51	1.265	1.209	1.526	1.422	4.265	3.121											2.305	1.35572	0.408765		0.10056
	OVA	2.949	1.689	1.983	2.724	4.939	9.728	9.674	53.12	2.614	2.084	3.064	2.949	37.291	33.25	51.892	4.939	15.219	107.085	24.433	31.614	55.363	36.621	134.377	27.374	34.9179	7.80789	0.00233209	0.251132
IL-13
WT	PBS	0	0	0	0	0	34.413	14.028	8.599	21.225	5.795	12.246	0	32.219											9.88654	12.4379	3.93322
	OVA	0	0	0	55.143	0	38.413	905.6	628.043	296.2	0	483.858	327.737	1121	758.043	1240	0	1307	3161	0					543.265	785.627	175.671	0.00839985
IL-33-/-	PBS	18.668	0	0	96.09	35.23	26.466	90.25	4.656	2.651	50.172	3.649	0	68.263											30.4688	35.1414	10.5955		0.0650984
	OVA	26.369	36.565	52.337	13.162	11.798	45.82	289.882	1029	381.839	69.28	44.892	928.157	0	0	2414	2246	246.225	23.26	1175.26	25.956	1912.26	51.56	52.23	481.559	762.996	170.611	0.00970258	0.798813
IL-17
WT	PBS	2.435	1.206	1.789	1.892	4.191	5.571	7.358	12.077	8.162	1.102	3.491	1.156	7.564											4.46108	3.44738	1.09016
	OVA	1.587	1.587	1.687	2.213	2.105	1.587	10.515	15.381	11.287	95.819	79.636	85.1	93.331	31.472	11.252	56.482	90.179	22.568	108.648					38.0229	40.3142	9.01453	0.00194916
IL-33-/-	PBS	2.323	5.372	2.323	2.213	8.04	19.956	4.269	0	7.85	6.235	14.256	2.956	1.521											5.94723	5.63201	1.69812		0.426703
	OVA	3.137	1.789	2.78	3.887	4.954	3.887	3.137	29.919	19.585	1.687	3.137	22.23	6.12	18.919	79.585	10.511	45.36	30.453	82.468	44.938	130.969	97.216	30.135	29.4262	35.7466	7.99319	0.00510793	0.473857
