# Supplementary material for: IL-25 and IL-33 Contribute to Development of Eosinophilic Airway Inflammation in Epicutaneously Antigen-Sensitized Mice
Source: PLoS One. 2015 Jul 31;10(7):e0134226. doi: 10.1371/journal.pone.0134226 (PMC4521793; doi:10.1371/journal.pone.0134226)
Supplement: S5 Table — (XLSX) [file pone.0134226.s005.xlsx]

## Sheet: S5 Table
Figure. 2C IL-25KO
IL-4															TTEST
Strain	Treatment	#1	#2	#3	#4	#5	#6	#7	#8	#9	#10	Average	SD	SE	vs PBS	vs Wild-type
WT	PBS	4.85	1.688	3.378	3.802	4.233	5.624	1.272	2.495			3.41775	1.52036	0.48078
	OVA	3.045	3.462	5.119	10.104	3.547	10.5	7.7942	7.371	4.2687	9.3657	6.45766	2.91336	0.651448	0.0127957
IL-25-/-	PBS	7.664	2.395	4.233	3.716	2.881	1.803	0				3.24171	2.38711	0.719742		0.870246
	OVA	5.391	3.462	5.391	3.547	9.999	14.211	18.793	7.371	2.6589	14.1515	8.49754	5.55164	1.24138	0.0195126	0.321481
IL-5
WT	PBS	3.37	1.425	2.668	0.879	2.103	4.8469	1.3139	1.6486			2.2818	1.30848	0.413776
	OVA	8.12	2.561	6.658	20.852	7.03	19.059	7.439	4.659	21.28	1.895	9.9553	7.50325	1.67778	0.0103169
IL-25-/-	PBS	0	1.263	6.663	2.561	2.338	6.982	1.625				3.06171	2.70142	0.814509		0.505344
	OVA	17.601	18.816	13.224	13.966	10.51	4.702	6.35	27.06	2.526	20.284	13.5039	7.69678	1.72105	0.00193837	0.310322
IL-13
WT	PBS	134.068	0	130.023	205.958	132.91	0	0	0			75.3699	84.1079	26.5973
	OVA	294.896	319.2	350.714	883.862	243.523	237.6	88.15	158.2	683.19	124.25	338.358	253.627	56.7128	0.0102056
IL-25-/-	PBS	489.592	23.414	239.151	169.534	42.252	0	0				137.706	180.383	54.3875		0.425622
	OVA	578.705	447.215	634.872	723.35	484.9	128.2	228.2	389.6	159.41	85.43	385.988	225.946	50.5232	0.0241607	0.662815
IL-17
WT	PBS	19.559	1.907	2.544	4.609	7.855	0	0	5.282			5.2195	6.38705	2.01976
	OVA	116.868	45.079	76.177	62.56	260.23	48.226	10.484	80.146	240.26	12.256	95.2286	87.671	19.6038	0.0100519
IL-25-/-	PBS	8.127	4.289	8.954	10.375	4.131	0	0				5.12514	4.19233	1.26404		0.97327
	OVA	64.18	32.985	135.652	47.701	210.891	52.293	169.998	18.394	111.095	106.894	95.0083	63.0994	14.1095	0.00146303	0.994932
