# Supplementary material for: IL-25 and IL-33 Contribute to Development of Eosinophilic Airway Inflammation in Epicutaneously Antigen-Sensitized Mice
Source: PLoS One. 2015 Jul 31;10(7):e0134226. doi: 10.1371/journal.pone.0134226 (PMC4521793; doi:10.1371/journal.pone.0134226)
Supplement: S6 Table — (XLSX) [file pone.0134226.s006.xlsx]

## Sheet: S6 Table
Figure. 2D IL-33KO
IL-4																			TTEST
Strain	Treatment	#1	#2	#3	#4	#5	#6	#7	#8	#9	#10	#11	#12	#13	#14	Average	SD	SE	vs PBS	vs Wild-type
WT	PBS	3.619	4.504	3.09	4.149	4.149	2.766	2.997	2.12	5.395						3.64322	1.00842	0.31889
	OVA	26.305	28.63	33.366	40.228	15.733	15.93	27.993	17.511	25.467	27.147	15.247	7.597	9.517	10.627	21.5213	9.72565	2.17472	1.0313e-05
IL-33-/-	PBS	4.504	6.659	5.396	6.116	5.538	1.532									4.9575	1.82791	0.551134		0.152027
	OVA	41.581	16.718	19.916	24.217	28.205	56.236	52.202	59.359	62.028	59.601	5.839	7.597	13.783	11.39	32.7623	21.4516	4.79673	0.000311346	0.0908831
IL-5
WT	PBS	2.291	4.543	2.949	4.156	3.905	18.805	9.97	13.088	20.421						8.90311	7.02726	2.22221
	OVA	40.967	60.135	85.031	108.742	34.785	22.651	73.021	27.776	48.918	70.785	47.472	108.054	41.045	109.534	62.7797	30.399	6.79742	1.22295e-05
IL-33-/-	PBS	4.543	5.903	7.669	5.483	28.364	18.452									11.7357	9.62288	2.90141		0.551931
	OVA	160.213	36.659	43.659	46.645	17.629	46.645	34.32	206.811	84.449	70.228	87.075	94.331	14.353	80.717	73.1239	54.0192	12.0791	0.00096729	0.539252
IL-13
WT	PBS	265.754	94.16	135.178	186.994	2827.01	40.713	48.593	126.914	291.646						446.329	897.01	283.659
	OVA	2766.57	3258.55	3352.19	1402.35	1629.29	2597.17	1757.69	2484.11	2446.19	124.081	1185.77	1191.06	1113.92	1257.3	1897.59	935.198	209.117	0.00158481
IL-33-/-	PBS	209.35	198.158	86.495	768.261	247.217	562.12									345.267	261.779	78.9292		0.756876
	OVA	1544.19	1863.08	2590.35	2042.71	1525.61	1823.21	3742.31	2154.44	2930.43	2913.81	4076.02	1029.3	909.654	1305.19	2175.02	964.296	215.623	5.51823e-06	0.446635
IL-17
WT	PBS	92.931	41.895	36.283	59.767	99.523	38.1	11.601	119.831	57.116						61.8941	35.2042	11.1326
	OVA	302.56	143.44	109.147	153.177	63.403	84.763	434.005	105.918	139.397	116.561	152.716	122.265	71.256	548.59	181.943	144.688	32.3533	0.00936579
IL-33-/-	PBS	84.484	72.427	68.147	94.642	56.483	90.4823									77.7776	14.5988	4.40172		0.251865
	OVA	125.289	94.927	215.162	150.022	140.328	167.219	227.085	211.442	470.926	198.656	164.647	157.539	729.02	179.295	230.826	168.316	37.6366	0.00478652	0.417577
