# Supplementary material for: IL-25 and IL-33 Contribute to Development of Eosinophilic Airway Inflammation in Epicutaneously Antigen-Sensitized Mice
Source: PLoS One. 2015 Jul 31;10(7):e0134226. doi: 10.1371/journal.pone.0134226 (PMC4521793; doi:10.1371/journal.pone.0134226)
Supplement: S7 Table — (XLSX) [file pone.0134226.s007.xlsx]

## Sheet: S7 Table
Figure. 3E IL-25KO
Total																																	TTEST
Strain	Treatment	#1	#2	#3	#4	#5	#6	#7	#8	#9	#10	#11	#12	#13	#14	#15	#16	#17	#18	#19	#20	#21	#22	#23	#24	#25	#26	#27	#28	Average	SD	SE	vs PBS	vs wild-type
WT	PBS	66	58	64	52	132	32	96	164																					83	44.6702	15.7933
	OVA	110	152	94	104	68	142	138	134	132	80	190	126	102	46	302	102	130	88	82	158	114	80	196	296					131.917	62.7915	12.8173	0.0278369
IL-25-/-	PBS	68	78	82	56	60	62	70	44																					65	12.2358	4.326		0.303472
	OVA	56	42	62	44	70	34	82	90	40	50	82	80	174	50	54	84	62	84	364	62	200	232	170	70	118	190	102	144	103.286	74.2513	14.0322	0.0138606	0.13823
Eosinophils
WT	PBS	8	4	6	2	10	2	4	14																					6.25	4.20034	1.48504
	OVA	32	44	10	26	8	38	14	40	24	18	46	26	32	18	114	22	28	18	22	34	22	14	38	96					32.6667	24.7046	5.04281	2.98823e-05
IL-25-/-	PBS	6	2	8	4	6	2	4	2																					4.25	2.25198	0.796196		0.260898
	OVA	14	6	8	2	18	4	28	52	6	10	12	6	76	8	8	14	4	4	4	30	34	58	12	26	22	12	40	39	19.8929	18.7584	3.545	0.000168633	0.0443415
Neutropihls
WT	PBS	18	20	16	14	28	6	28	19																					18.625	7.22965	2.55607
	OVA	22	34	22	24	24	30	30	18	34	22	54	34	18	6	44	22	40	26	12	22	34	16	34	68					28.75	13.4334	2.74208	0.0127285
IL-25-/-	PBS	10	14	6	16	18	20	22	6																					14	6.1412	2.17124		0.19007
	OVA	8	10	16	12	14	6	14	6	10	10	20	10	30	16	14	18	16	14	20	68	46	38	18	36	42	34	24	35	21.6071	14.5407	2.74794	0.0383295	0.0717474
Macrophages
WT	PBS	38	34	40	32	14	58	34	45																					36.875	12.4607	4.40551
	OVA	50	66	56	50	32	66	90	68	66	32	78	58	50	130	50	52	40	42	90	52	44	112	114	72					65	25.923	5.2915	0.000384566
IL-25-/-	PBS	32	42	36	40	46	50	26	38																					38.75	7.62983	2.69755		0.723157
	OVA	30	24	32	24	32	16	30	26	22	24	36	44	62	22	26	42	34	60	130	32	90	132	64	34	48	132	50	68	48.7857	33.6973	6.36819	0.156079	0.0558444
Lymphocytes
WT	PBS	2	0	2	4	4	0	8	5																					3.125	2.6959	0.953143
	OVA	6	8	6	4	4	8	4	8	8	8	12	8	2	4	14	8	10	4	6	12	6	6	12	18					7.75	3.74456	0.764355	0.00150562
IL-25-/-	PBS	8	2	2	0	0	0	4	0																					2	2.82843	1		0.429113
	OVA	4	2	6	6	6	8	10	6	2	6	14	20	6	4	6	10	8	6	14	6	12	20	10	6	8	14	6	12	8.5	4.63881	0.876652	0.000102402	0.521989
