# Supplementary material for: IL-25 and IL-33 Contribute to Development of Eosinophilic Airway Inflammation in Epicutaneously Antigen-Sensitized Mice
Source: PLoS One. 2015 Jul 31;10(7):e0134226. doi: 10.1371/journal.pone.0134226 (PMC4521793; doi:10.1371/journal.pone.0134226)
Supplement: S9 Table — (XLSX) [file pone.0134226.s009.xlsx]

## Sheet: S9 Table
Figure. 4A IL-33KO
EPO activity																											TTEST
Strain	Treatment	#1	#2	#3	#4	#5	#6	#7	#8	#9	#10	#11	#12	#13	#14	#15	#16	#17	#18	#19	#20	#21	#22	Average	SD	SE	vs PBS	vs Wild-type
WT	PBS	0.787	1.024	0.89	1.121	1.112																		0.9868	0.145223	0.0459235
	OVA	2.121	1.234	2.796	1.453	1.497	1.423	1.33	1.33	1.1	1.754	1.822	2.195	1.1	2.818	1.74	2.493	1.453	1.767	1.134	1.599	1.361	1.117	1.66532	0.522629	0.116863	2.29988e-05
IL-33-/-	PBS	1.556	0.917	1.011	0.673	0.725	0.825	1.731																1.06257	0.415588	0.125304		0.667746
	OVA	1.67	1.684	0.993	1.468	1.185	1.314	0.674	1.065	1.218	1.712	1.453	1.234	1.832										1.34631	0.332507	0.0743508	0.149641	0.034546
MPO activity
WT	PBS	0.656	0.458	0.399	0.686	0.428																		0.5254	0.134959	0.0426776
	OVA	1.909	0.824	3.849	1.389	0.964	0.74	1.02	0.824	0.796	1.304	1.851	2.289	0.515	0.572	3.643	1.418	3.761	1.105	1.88	0.628	0.964	0.88	1.50568	1.02958	0.230222	0.0002505
IL-33-/-	PBS	1.02	0.487	0.684	0.399	0.6	0.824	0.735																0.678429	0.208954	0.0630019		0.154818
	OVA	4.29	3.172	1.332	1.076	0.544	3.849	1.218	2.554	0.684	1.19	2.475	3.04	2.43										2.14262	1.22442	0.273789	0.000998826	0.129534
EPO mRNA expression
WT	PBS	7.4482	0	3.24884																				3.56568	3.7342	1.18086
	OVA	32.5238	12.0183	25.6895	10.1804	27.5391	3.82215	31.7404	4.00046	8.29237	8.29328	108.801	11.8691	6.85742										22.4329	27.9634	6.25281	0.0350449
IL-33-/-	PBS	2.01307	1.39751	0.790088	3.4703																			1.91774	1.14917	0.346488		0.528544
	OVA	3.90155	10.1615	5.51115	6.24485	2.0772	4.18123	2.4236	4.82683	2.52664	4.26989													4.61244	2.37318	0.530659	0.0155763	0.0407787
MPO mRNA expression
WT	PBS	0	0	0																				0	0	0
	OVA	0	0	0	0	0	0	0	0	0	0	0	0	0										0	0	0	#DIV/0!
IL-33-/-	PBS	0	0	0	0																			0	0	0		#DIV/0!
	OVA	0	0	0	0	0	0	0	0	0	0													0	0	0	#DIV/0!	#DIV/0!
