# Supplementary material for: IL-25 and IL-33 Contribute to Development of Eosinophilic Airway Inflammation in Epicutaneously Antigen-Sensitized Mice
Source: PLoS One. 2015 Jul 31;10(7):e0134226. doi: 10.1371/journal.pone.0134226 (PMC4521793; doi:10.1371/journal.pone.0134226)
Supplement: S11 Table — (XLSX) [file pone.0134226.s011.xlsx]

## Sheet: S11 Table
Figure. 5A IL-25KO
IL-4																																	TTEST
Strain	Treatment	#1	#2	#3	#4	#5	#6	#7	#8	#9	#10	#11	#12	#13	#14	#15	#16	#17	#18	#19	#20	#21	#22	#23	#24	#25	#26	#27	#28	Average	SD	SE	vs PBS	vs Wild-type
WT	PBS	227.491	308.93	181.433	176.276	24.6394	16.9219	10.2553	6.32392																					119.034	118.844	37.5818
	OVA	497.275	935.109	849.461	381.04	866.912	504.226	539.633	1139.26	285.853	520.167	815.114	813.413	643.681	617.181	1277.95	171.486	611.328	312.576	284.311	469.213	154.338	272.501	128.952	128.864					550.827	319.062	71.3444	4.96795e-06
IL-25-/-	PBS	214.566	111.031	238.104	156.783	36.6643	38.1964	31.9277	23.2298																					106.313	87.4918	26.3798		0.81122
	OVA	436.61	547.183	304.55	434.175	365.95	669.761	196.754	567.407	330.469	527.601	554.217	319.556	1369.17	1215.27	212.706	122.894	51.0339	131.313	589.858	255.068	201.984	188.819	50.4115	96.9941	231.5	548.21	245.5	524.19	403.184	309.238	69.1477	7.81341e-05	0.0980034
IL-5
WT	PBS	6.07443	13.9809	10.621	7.73769	10.6092	5.4356	7.42087	4.73782																					8.32719	3.16052	0.999444
	OVA	25.9449	36.0789	15.0527	5.08268	18.6291	23.7865	31.6434	21.6	18.064	21.3088	15.7	15.6768	14.7592	20.0524	13.1327	22.3347	66.7542	176.26	17.4044	12.9873	9.58891	19.5448	151.643	38.8818					33.8296	42.0567	9.40417	0.00710129
IL-25-/-	PBS	13.5499	7.7231	24.4053	12.6831	12.6478	4.86247	2.97754	9.40486																					11.0318	6.62307	1.99693		0.321698
	OVA	10.7159	15.9848	18.2171	12.4923	12.6005	12.2691	10.9095	9.62584	14.4766	24.1578	8.67966	12.0285	13.2402	12.0899	14.7463	16.5005	6.11984	9.53602	9.34786	11.2567	10.0824	40.7836	22.9182	43.1341	24.56	12.54	12.89	20.21	15.7897	8.71575	1.9489	0.117682	0.0497016
IL-13
WT	PBS	4.59501	4.51175	1.47294	2.58127	2.83044	0	4.22008	0																					2.52644	1.89209	0.59833
	OVA	60.9249	118.546	56.9416	21.9044	88.932	76.2199	61.3607	43.418	39.7879	31.271	52.8891	50.8442	43.8891	54.0316	41.137	105.59	46.7675	127.947	19.7585	13.8409	132.768	53.4066	8.24	69.3048					59.1551	34.258	7.66031	3.30033e-08
IL-25-/-	PBS	5.95645	17.207	4.43792	4.13249	15.7631	2.36804	3.80173	2.95643																					7.07789	5.9141	1.78317		0.0701407
	OVA	26.7643	36.5766	80.0495	22.9211	40.2918	32.4237	33.0164	21.0381	126.336	80.0418	24.1319	20.8473	53.4031	33.7794	54.9363	75.8662	10.7585	10.0159	14.8439	7.43386	14.6263	94.9388	14.5763	31.5171	21.6189	5.40165	9.25417	4.75602	35.7916	30.4329	6.80501	4.72314e-05	0.0130876
IL-17
WT	PBS	0	5.44081	12.3423	3.23724	1.7915	0.651218	0.662594	0.231416																					3.04464	4.1813	1.32224
	OVA	10.5876	23.2351	7.33275	10.3763	36.246	29.1568	34.8167	17.312	39.6781	30.5382	36.4801	15.6165	2.97931	12.3185	3.10643	43.59	16.2781	76.7563	76.5379	2.39895	2.2973	154.104	25.8	3.25763					29.6167	33.6475	7.5238	0.00086473
IL-25-/-	PBS	15.0193	18.3634	7.92782	1.54366	10.0135	0	0	0.675437																					6.69289	7.27418	2.19325		0.244026
	OVA	31.225	77.793	18.3396	55.1054	3.60411	130.268	9.64417	13.0727	8.90225	12.5223	38.4562	21.4151	60.4232	14.3263	22.2652	45.7446	7.64551	3.81743	1.50324	0.498598	1.72441	27.0413	4.69164	25.5384	0.0336032	0	0.808133	1.16871	22.7706	29.3335	6.55916	0.0127275	0.441923
CCL11																																	TTEST
WT	PBS	51.4796	43.2096	13.35	34.4191	12.6777	11.8237	14.4297	15.8914																					24.6601	15.9303	5.03761
	OVA	228.113	448.076	292.666	176.075	246.303	262.054	312.91	149.01	160.677	188.329	181.173	145.138	193.587	198.171	189.968	224.614	50.3314	18.5189	60.1181	51.2611	28.7124	18.0386	21.6681	20.7632					161.095	111.455	24.922	4.15048e-06
IL-25-/-	PBS	38.7692	22.4275	35.4796	11.0304	9.81613	15.6333	12.2457	13.1827																					19.8231	11.3853	3.4328		0.497357
	OVA	104.051	192.301	202.001	90.0929	133.731	144.317	150.695	59.9877	265.285	282.12	107.477	92.7159	241.065	204.12	155.706	230.148	46.846	16.0717	13.7097	17.2715	20.0682	15.6672	14.9094	30.446	41.0149	48.2426	27.1944	13.4403	105.739	87.2324	19.5058	1.96643e-05	0.0552205
CCL24
WT	PBS	38.2157	37.0974	25.3707	54.5628	44.7187																								39.993	10.7234	3.39104
	OVA	452.702	1126.22	1710.91	897.097	1350.71	1269.13	1192.84	523.627	790.007	512.872	440.507	534.242																	900.072	424.534	94.9286	2.1969e-05
IL-25-/-	PBS	20.8054	16.7183	24.7695	34.2648	34.8901																								26.2896	8.08652	2.43818		0.0543591
	OVA	539.84	871.123	494.995	601.422	1027.99	867.633	483.592	861.564	136.98	339.211	128.102																		577.496	304.046	67.9867	0.000129048	0.0479392
CCL5
WT	PBS	388.792	551.2	431.845	360.597	379.97																								422.481	76.5311	24.2013
	OVA	890.526	798.35	1050.24	673.673	435.52	824.3	499.016	669.996	236.565	712.393	295.538	758.368																	653.707	243.503	54.4489	0.0100259
IL-25-/-	PBS	217.297	602.91	223.066	561.512	264.045																								373.766	191.694	57.7981		0.619244
	OVA	508.166	362.547	471.526	404.225	283.927	865.2	679.471	361.781	428.44	500.237	248.66																		464.925	177.504	39.6911	0.395903	0.0451312
CCL22
WT	PBS	249.714	77.9099	114.716	78.8205	31.5709	36.8104	33.7341	10.2576																					79.1917	76.7405	24.2675
	OVA	522.231	568.388	352.86	313.43	1396.69	495.294	539.578	405.921	366.791	428.48	910.291	285.503	385.27	415.436	429.494	618.671	398.575	543.415	657.838	148.656	283.968	317.901	309.404	290.444					474.355	251.734	56.2893	1.53591e-07
IL-25-/-	PBS	301.29	155.547	224.101	42.0239	49.2626	34.7086	25.5358	32.0271																					108.062	106.132	32		0.543962
	OVA	218.663	464.069	410.414	221.234	392.941	407.419	325.951	221.652	350.563	548.121	347.105	268.055	402.521	218.675	286.281	380.944	102.751	145.714	181.17	182.041	172.159	573.244	172.848	212.997	470.248	151.221	153.31	74.8508	287.756	135.368	30.2693	0.00139224	0.0025954
CXCL1
WT	PBS	83.6131	83.7447	85.4141	72.5192	35.779	28.3867	36.1368	31.5638																					57.1447	26.2485	8.30052
	OVA	203.737	239.88	256.479	183.806	246.161	215.928	453.315	290.465	346.996	282.463	195.805	166.256	166.258	195.951	146.748	345.911	495.583	466.033	739.635	292.648	257.41	653.455	183.83	226.517					302.136	154.932	34.6438	6.06704e-08
IL-25-/-	PBS	211.424	178.399	77.0916	64.9772	41.5452	39.5836	37.5808	53.101																					87.9628	67.9461	20.4865		0.261855
	OVA	206.845	164.42	413.767	167.864	144.906	153.514	137.041	138.743	163.381	131.57	106.886	223.493	198.412	131.123	186.286	228.287	116.034	239.506	147.871	147.214	180.887	1163.97	92.7827	264.726	235.372	285.754	123.188	39.1628	211.893	199.793	44.675	0.00918954	0.0729252
CXCL2
WT	PBS	12.9785	13.895	14.1772	15.2463	2.09618	2.62727	3.86542	2.26839																					8.39427	6.1252	1.93696
	OVA	70.8979	69.8277	73.5973	42.5045	148.802	58.7816	162.083	82.2608	224.821	78.1464	82.4908	77.7181	83.9027	80.0565	48.4266	32.3629	33.426	31.7198	41.3063	13.418	42.7379	56.3913	11.4554	47.2848					70.6008	48.3888	10.8201	1.9457e-06
IL-25-/-	PBS	15.1828	26.4649	18.3882	11.1058	7.23929	3.01545	3.33675	2.90986																					10.9554	8.56329	2.58193		0.503831
	OVA	41.1785	31.8786	136.212	67.8016	37.137	38.9529	42.4974	38.7753	33.4646	51.8727	22.2952	67.4843	54.3427	28.224	69.0751	60.7928	35.0122	11.6125	18.4965	8.02612	14.2047	61.2066	11.8978	42.9633	11.6187	36.7757	18.2557	5.95222	39.2145	26.9762	6.03207	3.58067e-05	0.00780338
