# Supplementary material for: IL-25 and IL-33 Contribute to Development of Eosinophilic Airway Inflammation in Epicutaneously Antigen-Sensitized Mice
Source: PLoS One. 2015 Jul 31;10(7):e0134226. doi: 10.1371/journal.pone.0134226 (PMC4521793; doi:10.1371/journal.pone.0134226)
Supplement: S12 Table — (XLSX) [file pone.0134226.s012.xlsx]

## Sheet: S12 Table
Figure. 5B IL-33KO
IL-4																									TTEST
Strain	Treatment	#1	#2	#3	#4	#5	#6	#7	#8	#9	#10	#11	#12	#13	#14	#15	#16	#17	#18	#19	#20	Average	SD	SE	vs PBS	vs Wild-type
WT	PBS	29.5831	35.4171	27.1796	59.1529	46.8111	26.2878	25.9897	33.1197	48.8388	63.395											39.5775	13.9937	4.4252
	OVA	166.179	198.039	556.474	276.176	92.2802	99.8656	278.46	364.582	252.997	299.67	210.577	247.732	262.877	247.34	525.508	160.303	741.652	279.104	293.975	265.676	290.973	156.445	34.9821	7.40177e-07
IL-33-/-	PBS	18.9705	61.3512	102.767	68.6134	39.2706	64.323	22.8032	40.8484	34.9941	68.7896	57.24										52.7247	24.3212	7.33311		0.144056
	OVA	275.512	70.8628	74.1608	121.258	42.7541	98.3168	243.173	165.634	218.6	326.351	219.644	117.537	305.291	255.246	152.417	216.935	97.3706	264.062	96.164	231.347	179.632	86.0889	19.2501	2.3165e-06	0.00917182
IL-5
WT	PBS	9.15964	15.0066	10.0014	25.9508	19.7348	13.7499	13.5015	9.43858	9.92252	3.16491											12.9631	6.32922	2.00148
	OVA	11.6463	25.2931	18.9751	43.5199	16.5799	12.7029	31.7412	34.2243	14.426	7.57925	54.2969	14.3362	12.0158	28.51	44.5766	15.9982	23.4754	49.5443	12.3142	13.108	24.2432	14.2136	3.17825	0.00559428
IL-33-/-	PBS	11.6403	11.1628	27.0144	17.1153	18.8276	25.8748	9.78427	1.61877	8.69553	8.00419	14.54										14.0253	7.6971	2.32076		0.732735
	OVA	15.2877	47.7462	14.0234	16.8855	8.35617	14.0488	17.6677	10.0416	37.322	22.9048	26.3315	12.2082	13.5796	9.50486	10.5991	2.81051	11.7242	10.4259	3.99968	14.7797	16.0123	10.7188	2.39681	0.556454	0.0460537
IL-13
WT	PBS	4.82855	0.613524	2.18322	10.8803	4.69613	1.76581	1.87194	1.21141	0.447449	40.365											6.88633	12.1669	3.8475
	OVA	28.2528	62.103	40.0997	71.6365	21.5484	33.7742	14.7213	45.3475	207.994	102.891	151.116	99.2175	278.605	274.325	85.9907	150.771	98.257	400.583	112.768	110.948	119.548	101.078	22.6017	8.28679e-05
IL-33-/-	PBS	3.57539	7.82315	5.96009	16.2914	5.41034	2.81968	29.1635	12.7085	22.8218	13.0069	12.02										11.9637	8.27174	2.49402		0.284857
	OVA	14.7153	25.4236	20.0867	70.2977	17.1461	19.6526	11.5353	16.644	27.1162	21.6746	7.98076	166.984	90.0782	44.8825	104.41	46.1596	98.0989	116.775	69.5047	17.8273	50.3496	44.3184	9.90989	0.00113779	0.00941203
IL-17
WT	PBS	10.3689	6.81851	63.4354	9.369	3.1916	2.99726	27.4793	6.6249	0.788851	0.610937											13.1685	19.2957	6.10183
	OVA	201.752	77.4403	172.4	80.8109	36.467	84.4901	55.6124	25.0059	26.1555	23.6025	6.27342	2.27138	5.20056	32.2942	3.97237	13.5272	4.50983	3.99327	6.47794	5.58593	43.3921	56.2634	12.5809	0.0400577
IL-33-/-	PBS	20.5422	14.0405	35.4335	6.82686	24.4762	5.29244	1.80323	0.451525	0	0.145202	11.468										10.9527	11.678	3.52106		0.757594
	OVA	54.3233	48.4521	49.5071	38.9975	27.8069	57.4496	56.2058	47.4491	71.2757	314.359	27.949	11.8147	16.985	12.1441	6.24443	8.94551	2.01485	8.70873	1.65704	2.57749	43.2434	67.5986	15.1155	0.049905	0.994005
CCL11																									TTEST
WT	PBS	23.6441	13.1914	35.7753	17.4211	26.0213	30.8221	30.3721	38.628	78.0095	67.7034											36.1588	20.957	6.62717
	OVA	94.4797	177.622	83.8272	52.4711	76.6455	27.4624	57.3865	39.563	42.3088	115.484	66.3201	147.195	67.5913	85.4073	60.5613	49.737	63.1501	62.4284	61.6204	75.1886	75.3225	36.1322	8.07941	0.000852
IL-33-/-	PBS	20.784	50.8597	22.2835	29.1582	20.025	15.6492	31.254	7.578	18.95	55.09	35.43										27.9147	14.5717	4.39353		0.315337
	OVA	23.6426	58.0748	34.5834	49.0859	45.0561	39.8183	44.0503	105.674	39.0204	100.857	82.298	66.1145	74.5206	8.36598	44.5495	33.0128	53.2916	42.2237	100.73	48.523	54.6746	26.2922	5.87911	0.00103702	0.0463119
CCL24
WT	PBS	29.3397	27.146	19.9556	26.465	19.394	20.219															23.7532	4.38153	1.38556
	OVA	70.3392	177.243	175.373	122.793	457.411	250.833	454.252	84.1622	210.999	169.31	705.375	90.855	145.484	226.389							238.63	180.162	40.2855	0.000639047
IL-33-/-	PBS	18.7121	25.0106	21.3134	30.0335	16.354	28.461															23.3141	5.44323	1.6412		0.880862
	OVA	315.789	261.374	277.214	191.429	110.252	251.597	143.34	274.916	73.6822	277.999											217.759	82.7549	18.5046	3.78636e-05	0.707473
CCL5
WT	PBS	354.617	354.197	285	233.81	349.28	391.92															328.137	57.713	18.2505
	OVA	845.153	470.207	492.74	645.589	523.092	664.5	1016.53	706.178	881.975	1089.16	705.085	754.705	705.88	722.126							730.208	181.427	40.5682	8.2461e-07
IL-33-/-	PBS	216.653	380.055	215.896	205.883	412.4	168.2															266.515	102.532	30.9146		0.235977
	OVA	396.095	443.035	328.352	316.692	282.086	428.796	507.363	615.475	313.738	220.858											385.249	117.373	26.2454	0.0555368	1.13797e-05
CCL22
WT	PBS	35.5509	17.584	35.8574	34.6347	20.391	26.2715	182.349	70.335	77.1874	66.634											56.6795	49.0294	15.5044
	OVA	356.39	426.846	362.707	176.347	170.213	137.714	259.711	266.303	223.084	312.931	644.796	416.552	380.312	608.669	1090.16	364.631	487.919	450.156	1153.35	366.311	432.755	270.597	60.5072	5.22789e-06
IL-33-/-	PBS	10.0746	142.219	158.995	254.146	52.4739	20.6316	59.3732	66.5767	37.1654	61.8581	79.25										85.7058	72.1264	21.7469		0.291724
	OVA	126.447	157.362	86.044	215.963	82.7383	161.055	260.238	78.4724	594.578	300.087	279.898	478.615	396.73	333.128	279.032	284.891	475.251	338.97	242.846	312.027	274.219	140.117	31.3312	2.98627e-05	0.0273018
CXCL1
WT	PBS	112.982	23.6036	59.1416	94.8922	149.756	36.8143	34.3433	76.1942	110.975	70.2601											76.8963	40.4326	12.7859
	OVA	217.655	225.204	392.224	391.269	277.875	98.4304	118.815	202.573	98.6005	118.132	225.567	169.69	200.964	276.963	336.314	207.784	415.618	261.637	286.522	193.383	235.761	95.3733	21.3261	6.92059e-07
IL-33-/-	PBS	27.9988	136.127	132.055	236.185	74.5401	57.0826	52.2725	77.0026	64.9923	72.3212	89.27										92.7134	57.3437	17.2898		0.471505
	OVA	273.051	177.648	83.5791	133.941	206.983	68.6539	335.415	217.115	303.03	406.756	723.306	51.5984	241.467	189.332	248.903	233.417	139.384	175.884	255.821	69.3036	226.729	149.46	33.4202	0.0014004	0.82123
CXCL2
WT	PBS	4.25186	12.8379	21.649	4.34044	10.1111	18.7052	7.30816	58.8088	19.5913	17.1616											17.4765	15.8411	5.00939
	OVA	41.9076	35.0644	119.955	39.9127	44.0725	33.2903	41.5861	53.5196	57.6279	123.92	77.1753	76.4159	141.812	145.893	58.4479	167.328	102.613	210.673	79.6666	62.7111	85.6795	50.4021	11.2703	9.30199e-06
IL-33-/-	PBS	3.2509	8.92494	27.8927	23.2527	8.99136	6.68222	18.4717	10.7993	26.7119	44.0304	17.246										17.8413	12.0018	3.61869		0.953631
	OVA	82.595	23.1134	13.8393	73.9689	44.6943	19.6491	66.1713	83.8039	16.8657	52.8322	116.007	27.6797	107.426	83.7374	64.165	72.2492	46.9744	79.0109	161.695	69.5276	65.3002	37.0912	8.29386	1.93744e-05	0.154222
