# Supplementary material for: IL-25 and IL-33 Contribute to Development of Eosinophilic Airway Inflammation in Epicutaneously Antigen-Sensitized Mice
Source: PLoS One. 2015 Jul 31;10(7):e0134226. doi: 10.1371/journal.pone.0134226 (PMC4521793; doi:10.1371/journal.pone.0134226)
Supplement: S13 Table — (XLSX) [file pone.0134226.s013.xlsx]

## Sheet: S13 Table
Figure. 6A IL-25KO
													TTEST
Strain	Treatment	Methacholine	#1	#2	#3	#4	#5	#6	#7	Average	SD	SE	vs PBS	vs Wild-type
WT	PBS	0	100	100	100	100	100	100	100	100	0	0
		5	121.229	134.185	130.37	136.529	137.938	131.203	139.332	132.969	6.15142	1.94525
		10	158.123	279.804	255.014	280.97	249.513	230.851	172.309	232.369	49.2288	15.5675
		20	168.588	279.1	323.169	314.417	251.421	224.98	305.111	266.684	55.8192	17.6516
		40	224.804	459.966	438.536	387.043	355.258	352.093	412.426	375.732	77.7508	24.587
	OVA	0	100	100	100	100	100	100	100	100	0	0	#DIV/0!
		5	168.932	143.145	135.297	140.191	345.101	168.224	189.508	184.343	73.5066	23.2448	0.114277
		10	323.224	250.429	296.906	243.925	455.217	188.685	323.662	297.436	84.8016	26.8166	0.110833
		20	484.065	350.4	357.113	479.196	551.581	330.88	354.237	415.353	87.4041	27.6396	0.00340713
		40	537.694	642.32	457.057	562.867	577.01	472.207	472.01	531.595	68.2776	21.5913	0.00186732
IL-25-/-	PBS	0	100	100	100	100	100	100	100	100	0	0		#DIV/0!
		5	173.742	121.453	159.311	160.96	142.896	122.518	142.369	146.178	19.7785	6.2545		0.134521
		10	245.213	222.395	257.687	205.97	245.495	177.439	235.782	227.14	27.7255	8.76756		0.811793
		20	286.763	358.456	347.889	289.5	317.555	272.43	283.201	307.971	33.916	10.7252		0.125699
		40	335.924	518.545	359.186	401.23	582.868	404.854	236.748	405.622	115.268	36.4509		0.581451
	OVA	0	100	100	100	100	100	100	100	100	0	0	#DIV/0!	#DIV/0!
		5	232.694	173.045	148.783	191.655	248.5	306.788	114.5	202.281	65.215	20.6228	0.0653148	0.637928
		10	607.736	391.832	269.402	287.974	164.85	321.972	504.23	363.999	150.556	47.6099	0.0532337	0.333473
		20	641.547	489.95	416.775	334.871	962.633	565.46	254.621	523.694	234.139	74.0412	0.0507527	0.286054
		40	697.06	439.987	640.24	457.589	890.79	438.93	546.49	587.298	167.909	53.0976	0.0385558	0.439904
