# Supplementary material for: IL-25 and IL-33 Contribute to Development of Eosinophilic Airway Inflammation in Epicutaneously Antigen-Sensitized Mice
Source: PLoS One. 2015 Jul 31;10(7):e0134226. doi: 10.1371/journal.pone.0134226 (PMC4521793; doi:10.1371/journal.pone.0134226)
Supplement: S14 Table — (XLSX) [file pone.0134226.s014.xlsx]

## Sheet: S14 Table
Figure. 6B IL-33KO
																		TTEST
Strain	Treatment	Methacholine	#1	#2	#3	#4	#5	#6	#7	#8	#9	#10	#11	#12	Average	SD	SE	vs PBS	vs Wild-type
WT	PBS	0	100	100	100	100	100								100	0	0
		5	116.769	101.425	118.389	127.569	124.596								117.75	10.1383	3.20602
		10	126.241	108.576	182.853	179.417	161.23								151.663	32.9296	10.4132
		20	126.982	123.032	271.943	254.05	189.56								193.113	69.3266	21.923
		40	136.854	149.556	312.468	321.188	212.5								226.513	87.3342	27.6175
	OVA	0	100	100	100	100	100	100	100	100					100	0	0	#DIV/0!
		5	113.243	180.315	177.708	126.062	120.174	99.8247	195.405	102.669					139.425	38.5916	12.2037	0.168104
		10	173.158	236.609	255.148	181.572	180.063	115.043	279.652	112.486					191.716	61.5409	19.4609	0.155902
		20	286.99	182.394	311.952	223.43	282.338	158.785	254.567	207.262					238.465	54.2898	17.1679	0.253305
		40	338.983	331.325	498.398	281.785	571.325	277.639	307.134	245.365					356.494	115.768	36.6089	0.0434414
IL-33-/-	PBS	0	100	100	100	100	100								100	0	0		#DIV/0!
		5	106.395	103.118	111.168	121.359	111.383								110.684	6.89795	2.18132		0.238288
		10	119.673	106.567	139.083	205.898	147.093								143.663	38.2673	12.1012		0.73243
		20	138.784	113.992	163.317	274.632	214.321								181.01	64.1526	20.2868		0.781791
		40	154.299	131.975	194.434	399.736	313.267								238.742	113.98	36.0437		0.854028
	OVA	0	100	100	100	100	100	100	100	100	100	100	100	100	100	0	0	#DIV/0!	#DIV/0!
		5	123.299	89.6124	113.118	220.301	103.717	119.855	126.547	159.131	118.769	129.754	117.393	102.6	127.008	33.976	10.7441	0.136503	0.472349
		10	192.436	82.9808	149.491	301.168	116.512	183.606	242.209	240.381	183.192	266.774	187.486	280.754	202.249	66.4328	21.0079	0.0402603	0.721249
		20	235.209	99.6739	283.564	298.967	257.255	271.018	327.548	303.56	196.374	321.85	318.943	400.972	276.244	75.7006	23.9386	0.0271359	0.210513
		40	290.154	211.015	497.697	410.258	276.918	383.161	403.46	461.41	276.946	330.642	369.239	703.296	384.516	130.265	41.1933	0.048145	0.620864
