# Supplementary material for: IL-25 and IL-33 Contribute to Development of Eosinophilic Airway Inflammation in Epicutaneously Antigen-Sensitized Mice
Source: PLoS One. 2015 Jul 31;10(7):e0134226. doi: 10.1371/journal.pone.0134226 (PMC4521793; doi:10.1371/journal.pone.0134226)
Supplement: S15 Table — (XLSX) [file pone.0134226.s015.xlsx]

## Sheet: S15 Table
Figure. 6C IL-25KO
OVA-IgE																	TTEST
Strain	Treatment	#1	#2	#3	#4	#5	#6	#7	#8	#9	#10	#11	#12	Average	SD	SE	vs Wild-type
WT	OVA	0.85	1.251	1.303	1.885	1.129	1.764	1.681	1.591	0.816	1.934	1.436	1.429	1.42242	0.370875	0.0829302
IL-25-/-	OVA	1.361	1.21	0.347	1.429	1.59	1.221	1.461	1.056	1.412	1.153	1.651		1.26282	0.354206	0.0792028	0.30326
