# Supplementary material for: IL-25 and IL-33 Contribute to Development of Eosinophilic Airway Inflammation in Epicutaneously Antigen-Sensitized Mice
Source: PLoS One. 2015 Jul 31;10(7):e0134226. doi: 10.1371/journal.pone.0134226 (PMC4521793; doi:10.1371/journal.pone.0134226)
Supplement: S16 Table — (XLSX) [file pone.0134226.s016.xlsx]

## Sheet: S16 Table
Figure. 6D IL-33KO
OVA-IgE																				TTEST
Strain	Treatment	#1	#2	#3	#4	#5	#6	#7	#8	#9	#10	#11	#12	#13	#14	#15	Average	SD	SE	vs Wild-type
WT	OVA	1.484	1.501	1.439	0.576	1.019	1.672	1.397	1.613	1.543	0.874	1.273	1.286	0.509	1.14	1.443	1.25127	0.360558	0.0806233
IL-33-/-	OVA	1.043	1.229	0.519	0.772	1.094	1.274	1.827	0.947	1.267	1.177	1.266	0.892				1.10892	0.323471	0.0723303	0.290792
